# Supplementary material for: Cl- and Al-Doped Argyrodite Solid Electrolyte Li6PS5Cl for All-Solid-State Lithium Batteries with Improved Ionic Conductivity
Source: Nanomaterials (Basel). 2022 Dec 7;12(24):4355. doi: 10.3390/nano12244355 (PMC9783369; doi:10.3390/nano12244355)
Supplement: Supplementary file 1 [file nanomaterials-12-04355-s001.zip]

Archive with 1 entries (1 files):
- nanomaterials-1950472-supplementary.pdf
